# Supplementary material for: Caring and Health of Close Family Members of Frail Older Persons Recently Discharged from Acute Hospital Care: A Comparative Cross-Sectional Study
Source: Nurs Rep. 2024 Apr 10;14(2):901–12. doi: 10.3390/nursrep14020069 (PMC11036298; doi:10.3390/nursrep14020069)
Supplement: Supplementary file 1 [file nursrep-14-00069-s001.zip]

Archive with 1 entries (1 files):
- nursrep-2907461-supplementary.pdf
